# Supplementary material for: Impaired frequencies and function of platelets and tissue remodeling in chronic Chagas disease
Source: PLoS One. 2019 Jun 14;14(6):e0218260. doi: 10.1371/journal.pone.0218260 (PMC6570032; doi:10.1371/journal.pone.0218260)
Supplement: S1 File — (XLSX) [file pone.0218260.s004.xlsx]

## Sheet: Fig 1A
Uninfected (n=10)	G0 (n=20)	G1-G2-G3 (n=19)
246	227	209
239	241	223
269	246	294
354	287	280
285	201	152
271	256	190
224	205	340
304	207	262
199	204	174
228	262	209
328	210	223
	259	197
	208	228
	269	213
	228	280
	277	293
	237	297
	252	215
	243	214
	228

## Sheet: Fig 1B
Uninfected (n=28)	G0 (n=16)	G1-G2-G3 (n= 15)
5.82	3	3.24
5.23	4.82	5.2
4.59	6.33	5.76
6.44	8.15	5.76
4.3	3.73	8.41
4.95	4.15	3.95
5.17	4.73	3.53
5.12	4.94	4.05
5.83	3.05	4.61
6.95	3.43	3.06
7.29	5.17	2.47
5.99	3.17	5.45
7.83	3.58	4.06
5.79	2.93	3.47
8.29	4.69	2.91
5.91	6.87
5.47
5.58
3.49
7.13
8.84
14.17
7.53
5.78
5.53
5.35
5.1
3.78

## Sheet: Fig2 C
Uninfected (n=17)	G0 (n=12)	G1-G2-G3 (n=12)
25.57	1.34	13.19
41.16	11.21	3.98
49.77	8.32	2.14
34.79	17.71	23.67
42.94	11.39	5.33
6.48	11.56	17.36
9.95	12.45	13.72
6.6	14.57	7.42
8.03	4.1	10
11.27	5.79	5.04
19.79	43.31	17.36
9.57	4.09	1.17
5.82
14.57
16.33
15.49
11.3

## Sheet: Fig2 D
Uninfected (n=17)	G0 (n=12)	G1-G2-G3 (n=12)
52.5	26.56	68.82
105.84	81.98	55.04
100.99	31.17	32.35
98.76	20.7	62.58
79.33	49.27	44.25
57.56	65.85	37.35
31.39	70.04	34
56.42	50.25	83.22
89.87	50	47.35
89.62	33	30.7
75.57	49	111.32
51.66	29	81.01
76.12
98
47
54
41

## Sheet: Fig 2 E
Uninfected (n=18)	G0 (n=7)	G1-G2-G3 (n=7)
30.67	17.54	31.95
51.47	16.8	15.5
46.06	36.85	12.7
38	19.36	6.79
48.72	11.35	18.01
2.07	5.74	12.97
1.25	2.92	13.48
12.89
11.79
6.47
4.31
6.81
8.04
5.34
26.42
15.09
2.01
9.4

## Sheet: Fig 2 F
Uninfected (n=18)	G0 (n=7)	G1-G2-G3 (n=7)
42.59	35.2	43.36
65.92	79.47	28
58.32	56.93	39.1
64.83	35.77	28.98
67.85	28.78	34.77
61.14	27.36	32.79
27.35	21.68	63.17
30.98
41.04
36.94
25.38
30.81
29.1
17.78
34.27
28.79
23
23.23

## Sheet: Fig 3 A
Uninfected (n=9)		T. cruzi infected (n=10)
Basal	ADP	Basal	ADP
14.57	73.31	7.42	42.69
9.57	78.32	25.9	28.81
16.33	83.2	4.1	14.47
12.55	81.79	31.87	5.1
15.49	90.15	5.79	35.59
11.3	79.27	4.09	17.75
7.31	84.75	17.52	42.72
0.8	5.79	43.31	52.02
5.82	21.2	13.72	30.85
		10	51.68

## Sheet: Fig 3 B
Uninfected (n=9)	T. cruzi infected (n=10)
5.03157	5.75337
8.18391	1.11235
5.09492	3.52927
6.51713	0.160025
5.81988	6.1468
7.01504	4.33985
11.5937	2.43836
7.2375	1.20111
3.64261	2.24854
	5.17

## Sheet: Fig 4A
Age	CD41CD62
38	1.34
72	11.21
55	8.32
44	17.71
62	11.39
69	11.56
34	12.45
41	14.57
38	4.1
55	5.79
57	43.31
19	4.09
43	13.19
59	3.98
39	2.14
57	23.67
48	5.33
54	17.52
49	13.72
62	10
36	7.42
50	5.04
69	17.36
57	1.17

## Sheet: Fig4B
Age	CD41CD62
44	25.57
76	41.16
73	49.77
70	34.79
40	42.94
30	6.48
28	9.95
56	6.6
42	8.03
45	11.27
54	19.79
25	9.57
49	5.82
30	14.57
35	16.33
37	15.49
21	11.3

[truncated: 9 more sheets: Fig4 C, Fig 4 D, Fig 5 A, Fig 5B, Fig 6, Fig7 , Supl 1, Supl 2, Supl 3]
